# Supplementary material for: Leveraging Diverse Regulated Cell Death Patterns to Identify Diagnosis Biomarkers for Alzheimer’s Disease
Source: J Prev Alzheimers Dis. 2024 Jun 26;11(6):1775–88. doi: 10.14283/jpad.2024.119 (PMC11573840; doi:10.14283/jpad.2024.119)
Supplement: Supplementary file 2 — Supplementary material, approximately 32 KB. [file 42414_2024_119_MOESM2_ESM.xlsx]

## Sheet: Sheet2
Supplementary table 1: Retrieved 12 published signatures for AD
Signature	First author	PMID	Signature-related genes
Mitochondrial. Sig	Zhang	37434203	BDH1, TRAP1, OPA1, DLD and SPG7
PANoptosis. Sig	Liu	38404827	MLKL, IRF1, RIPK1, GSDMD, CASP1, CASP8, ZBP1, CASP6, PYCARD, and IL18
Cuproptosis. Sig	Nie	37920383	CDKN2A, DLD, FDX1, PDHA1, and PDHB
Ferroptosis. Sig	Zhao	37965040	MUC1, MT1G, SREBF1, AKR1C3, YAP1, PRDX6, RARRES2, CD44, DDIT4, AKR1C2, DUSP1, KLF2, CIRBP, ATP6V1G2, BEX1, FBXW7, NGB, and RGS4
Immune. Sig	Zhuang	37545529	CMTM2, DDIT4, LDHB, NDUFA1, NDUFB2, NDUFS5, RPL17, RPL21, RPL26 and NDUFAF2
Oxidative. Sig	Zhang	37100862	MAPK9, FOXO1, BCL2, ETS1, and SP1
ICD. Sig	Wang	38360834	P2RX7, HSP90AA1, NT5E, and NLRP3
m7G. Sig	Ma	37396662	NCBP2L, LARP1, EIF4E, EIF4E3, and NUDT11
TCR. Sig	Guo	37056359	LCK, ZAP70, and CD44
Chromatin. Sig	Xiong	36826468	KAT7, SMARCA5, SETD1A, EHMT2, and CHD4
Metabolic. Sig	Li	36405716	ARHGAP4, SNRPG, UQCRB, PSMA3, DPM1, MED6, RPL36AL and RPS27A
m6a. Sig	Ni	37549144	SOX2, KLF4, ITGB4, CD44, MSX1, YAP1, AQP1, EGR2, YWHAZ and TFAP2C

## Sheet: Feuil1
id	logFC	AveExpr	t	P.Value	adj.P.Val	B
METTL7A	-1.5467	8.89184	-15.4223	7.7615e-47	1.89584e-45	95.5769
CXCL1	-1.49744	5.5545	-7.86539	1.27737e-14	5.03862e-14	22.0672
TTR	-1.47913	6.31987	-9.74806	3.17756e-21	1.8585e-20	37.066
CP	-1.47368	5.98322	-14.9948	1.145e-44	2.45271e-43	90.6127
TXNIP	-1.45889	8.90104	-18.9896	5.36361e-66	4.44165e-64	139.463
APLNR	-1.4275	6.99732	-17.7626	3.21759e-59	1.59482e-57	123.933
ENTPD2	-1.42685	5.78746	-9.74449	3.27839e-21	1.91583e-20	37.0351
LPAR1	-1.42379	8.19839	-19.628	1.37934e-69	1.40849e-67	147.689
ANLN	-1.4237	8.11199	-17.931	3.87075e-60	2.01413e-58	126.04
BCAS1	-1.41391	8.8922	-15.7621	1.39117e-48	3.74128e-47	99.5752
SERPINB6	-1.41249	6.87863	-10.9895	3.69319e-26	2.84499e-25	48.3107
AQP1	-1.40524	7.32464	-15.6821	3.60071e-48	9.35014e-47	98.6297
ITPKB	-1.39798	7.27418	-24.0339	3.60221e-95	2.57482e-92	206.327
MOBP	-1.39381	8.42238	-15.7081	2.64467e-48	6.90717e-47	98.9365
EZR	-1.39262	8.13332	-16.6895	1.92437e-53	7.06347e-52	110.702
PLXNB1	-1.37419	6.49657	-18.9455	9.46288e-66	7.47182e-64	138.898
CHST6	-1.373	7.00129	-14.7607	1.71158e-43	3.38354e-42	87.9247
NUPR1	-1.36958	7.99365	-19.9639	1.72182e-71	2.01586e-69	152.052
FAM107B	-1.36571	8.33651	-18.6326	5.23753e-64	3.76354e-62	134.904
DAAM2	-1.35892	8.30756	-21.6832	2.24359e-81	6.77114e-79	174.708
ID4	-1.35414	8.06402	-18.2298	8.85139e-62	5.20393e-60	129.799
RARRES3	-1.35205	7.94826	-15.6602	4.67033e-48	1.20356e-46	98.3711
ARRDC4	-1.34655	6.89732	-16.5792	7.39646e-53	2.59564e-51	109.362
FOXJ1	-1.3432	5.1416	-15.7259	2.141e-48	5.63613e-47	99.1466
SYTL4	-1.34252	5.63718	-16.8479	2.76508e-54	1.06081e-52	112.631
IFITM1	-1.33853	8.13519	-16.3968	6.7907e-52	2.27154e-50	107.157
RGS1	-1.33718	6.42792	-9.5711	1.47743e-20	8.27423e-20	35.5471
PDK4	-1.3292	7.37384	-16.416	5.38422e-52	1.80551e-50	107.388
ZCCHC24	-1.32712	8.42534	-21.6149	5.58777e-81	1.54872e-78	173.799
EFHD1	-1.32244	8.67729	-18.3542	1.82282e-62	1.1304e-60	131.372
CD44	-1.31407	6.23952	-13.9191	2.33836e-39	3.74056e-38	78.4634
PIRT	-1.30873	5.51054	-12.0103	1.58451e-30	1.59284e-29	58.279
CAPS	-1.30865	6.05791	-17.907	5.23752e-60	2.69435e-58	125.74
FOS	-1.30272	6.71791	-9.13984	5.71006e-19	2.91645e-18	31.9375
VCAN	-1.29577	7.52763	-21.5819	8.69221e-81	2.31469e-78	173.36
ZFP36L1	-1.29463	8.07297	-18.8475	3.3314e-65	2.60022e-63	137.645
STON2	-1.28996	6.3322	-18.0317	1.08634e-60	5.90143e-59	127.305
TNS3	-1.2893	8.01387	-19.7559	2.60617e-70	2.80908e-68	149.347
SPARC	-1.28512	9.22553	-16.2501	4.00708e-51	1.25392e-49	105.392
SOX9	-1.28446	8.18325	-18.7211	1.68738e-64	1.25225e-62	136.031
LRRC32	-1.28324	5.92804	-15.011	9.49019e-45	2.04907e-43	90.7993
SLC14A1	-1.28208	7.57289	-14.237	6.65382e-41	1.16002e-39	81.9994
HSPA2	-1.27914	8.98006	-16.3632	1.02082e-51	3.365e-50	106.752
CLDN5	-1.27885	8.22427	-14.5381	2.18862e-42	4.01671e-41	85.3922
KIF1C	-1.27799	8.02661	-18.5496	1.51121e-63	1.04181e-61	133.85
MT1F	-1.26983	9.37192	-15.0529	5.83463e-45	1.27396e-43	91.2828
SERPINA3	-1.26866	7.96074	-13.0932	1.94607e-35	2.51711e-34	69.4993
AKR1C3	-1.26817	7.12125	-16.0534	4.28192e-50	1.25872e-48	103.036
TBL1X	-1.26211	6.40947	-23.28	1.01551e-90	5.74653e-88	196.127
ACACB	-1.2571	7.35384	-19.232	2.35096e-67	2.11447e-65	142.575
PBXIP1	-1.25662	6.71308	-18.5307	1.92364e-63	1.31944e-61	133.609
RARRES2	-1.25581	6.35349	-16.473	2.69391e-52	9.1237e-51	108.077
AEBP1	-1.17217	7.62402	-17.7095	6.26924e-59	3.05171e-57	123.27
C1QC	-1.08504	7.0215	-9.55423	1.70854e-20	9.54099e-20	35.4035
MBP	-1.08498	9.18842	-12.1618	3.38344e-31	3.52111e-30	59.8104
S100A12	-1.08485	4.93436	-6.73005	3.36157e-11	1.07218e-10	14.341
PPFIBP2	-1.08437	5.74652	-14.2152	8.50295e-41	1.47671e-39	81.7558
ITGA6	-1.08301	6.49071	-15.8359	5.77516e-49	1.5877e-47	100.449
RASL12	-1.08268	5.82535	-20.5894	4.62226e-75	7.13351e-73	160.236
ASCL1	-1.08217	6.49774	-14.1469	1.83225e-40	3.12217e-39	80.9931
SMOC1	-1.07908	6.46571	-16.7593	8.1935e-54	3.07392e-52	111.551
HVCN1	-1.07817	5.63664	-14.98	1.36062e-44	2.90072e-43	90.4413
SLCO4A1	-1.0778	6.37421	-9.99194	3.69141e-22	2.28189e-21	39.1945
HHIP	-1.07728	6.34682	-11.8778	6.05272e-30	5.8632e-29	56.9498
PRDX6	-1.07699	9.45557	-18.9711	6.80875e-66	5.47157e-64	139.226
TGFB1I1	-1.07663	6.2295	-11.3685	9.48611e-28	8.04187e-27	51.939
DOCK1	-1.07661	6.06073	-17.4786	1.1261e-57	5.09786e-56	120.396
PAQR6	-1.07644	9.34462	-13.5732	1.06686e-37	1.58523e-36	74.6688
IL4R	-1.07493	5.69064	-10.598	1.47982e-24	1.0424e-23	44.6559
NINJ2	-1.07446	5.63832	-9.93394	6.18196e-22	3.77675e-21	38.6846
TP53INP2	-1.07369	7.86938	-11.8558	7.54932e-30	7.2766e-29	56.7307
HEYL	-1.0722	5.75197	-13.8351	5.94851e-39	9.32872e-38	77.5359
GFAP	-1.05338	9.71666	-22.199	2.22116e-84	8.61874e-82	181.594
ELAVL4	1.00171	6.91508	19.8021	1.42692e-70	1.56283e-68	149.947
GPR158	1.00593	7.20243	18.0688	6.79701e-61	3.73725e-59	127.771
TMEM155	1.01087	6.00881	16.6261	4.17531e-53	1.48832e-51	109.931
PAK1	1.02388	6.81626	24.169	5.71621e-96	5.17545e-93	208.16
STAT4	1.02481	5.69495	18.2452	7.27945e-62	4.31713e-60	129.994
NUDT11	1.02746	6.40486	20.047	5.79761e-72	7.03012e-70	153.135
CALB1	1.02858	6.15894	13.8156	7.3811e-39	1.15089e-37	77.3216
NEFL	1.04779	9.8305	15.5761	1.26484e-47	3.21682e-46	97.3806
NEFH	1.04831	8.24298	15.5035	2.97977e-47	7.43901e-46	96.5287
MYT1L	1.0522	6.64981	21.0309	1.33825e-77	2.5964e-75	166.054
BEX5	1.05415	8.37696	21.7619	7.82189e-82	2.59095e-79	175.757
ENC1	1.05662	8.80632	12.2911	8.97309e-32	9.61828e-31	61.127
CDH13	1.05694	5.61262	10.6396	1.00422e-24	7.13674e-24	45.0398
PARM1	1.05827	6.22432	13.0144	4.52397e-35	5.74206e-34	68.6619
AMPH	1.05851	7.1023	21.5443	1.43577e-80	3.74984e-78	172.86
CRYM	1.05908	8.21861	20.0759	3.97232e-72	4.94936e-70	153.511
CPNE4	1.06249	6.53946	11.7352	2.52993e-29	2.36144e-28	55.5316
RTN1	1.0627	9.50576	19.4312	1.77979e-68	1.75154e-66	145.144
REEP1	1.0651	7.52342	17.7311	4.77928e-59	2.3348e-57	123.54
RASL11B	1.06532	6.17079	20.5136	1.25761e-74	1.85648e-72	159.24
SPHKAP	1.0698	6.33787	11.4814	3.13551e-28	2.73145e-27	53.0362
KCNA1	1.07427	6.19688	18.5157	2.33012e-63	1.58227e-61	133.419
RCAN2	1.07448	9.20158	21.3606	1.66406e-79	3.8373e-77	170.421
SLC25A12	1.07601	7.46866	24.4617	1.05444e-97	1.10157e-94	212.135
SERPINI1	1.07871	8.35736	12.6848	1.48925e-33	1.73312e-32	65.1938
CAP2	1.0832	7.98967	17.699	7.15504e-59	3.44584e-57	123.138
KCND2	1.08499	6.69917	19.0731	1.82907e-66	1.5623e-64	140.534
RGS7	1.08707	6.94275	24.9743	9.55857e-101	1.62269e-97	219.109
FGF9	1.08881	6.30274	21.5954	7.25219e-81	1.96984e-78	173.54
PNMA2	1.09013	8.55748	15.9048	2.53972e-49	7.14119e-48	101.266
NMNAT2	1.09204	6.48986	20.5679	6.14097e-75	9.16489e-73	159.953
SV2B	1.09535	8.14445	22.9776	6.10631e-89	3.07148e-86	192.048
SLC12A5	1.09647	8.80156	23.4842	6.35766e-92	3.9247e-89	198.885
XK	1.09754	6.93788	19.9694	1.60245e-71	1.89242e-69	152.123
NRXN3	1.10006	6.42168	20.6489	2.10619e-75	3.40526e-73	161.019
CADPS	1.10173	6.60837	22.0582	1.47271e-83	5.12843e-81	179.711
SNAP25	1.10365	10.8685	21.6865	2.14594e-81	6.62364e-79	174.752
NAP1L3	1.10722	9.10725	19.2733	1.37696e-67	1.25507e-65	143.108
ENO2	1.10961	9.23148	25.7226	3.38578e-105	1.14956e-101	229.311
DYNC1I1	1.11169	6.97023	22.1102	7.32885e-84	2.61929e-81	180.406
TSPAN13	1.11331	8.28569	17.0987	1.25765e-55	5.17579e-54	115.705
NAP1L2	1.11476	7.7669	24.1598	6.47363e-96	5.4949e-93	208.036
NAPB	1.11547	9.56486	21.7551	8.56424e-82	2.76931e-79	175.666
GABRD	1.11681	5.62088	19.3853	3.22832e-68	3.10949e-66	144.551
TAGLN3	1.11753	7.68045	25.0777	2.32449e-101	4.50985e-98	220.517
SST	1.11957	6.03779	11.3935	7.43031e-28	6.3546e-27	52.181
PNMAL1	1.12194	9.01605	20.3152	1.71412e-73	2.28229e-71	156.64
FSTL5	1.12576	6.28525	14.9593	1.72793e-44	3.64394e-43	90.2037
SULT4A1	1.1259	7.74533	19.3916	2.97557e-68	2.88652e-66	144.632
RNF175	1.12622	6.62283	23.1498	5.93322e-90	3.0992e-87	194.369
RGS4	1.1281	8.50038	13.3075	1.93129e-36	2.67096e-35	71.793
RIT2	1.12902	5.91435	20.0587	4.97477e-72	6.08669e-70	153.288
CCK	1.1316	8.61193	11.307	1.7295e-27	1.44012e-26	51.3438
CHGA	1.13641	8.77325	14.6135	9.25066e-43	1.74249e-41	86.2479
SNX10	1.14176	7.65429	18.6971	2.29271e-64	1.67405e-62	135.726
GABRB2	1.14201	7.52768	17.8695	8.39856e-60	4.288e-58	125.27
RPH3A	1.14203	7.10888	16.9346	9.52008e-55	3.73677e-53	113.692
SLITRK4	1.14214	7.2396	24.7231	2.96622e-99	4.02842e-96	215.69
STXBP1	1.14239	9.04244	24.3038	9.0932e-97	8.82105e-94	209.99
COPG2IT1	1.14307	8.67345	19.0753	1.77866e-66	1.52886e-64	140.561
GPR22	1.14307	5.65121	21.0033	1.92852e-77	3.68891e-75	165.69
ERC2	1.14465	8.183	18.1276	3.22936e-61	1.86629e-59	128.512
FGF12	1.14881	6.62966	24.0903	1.67089e-95	1.26068e-92	207.092
CPLX1	1.15158	8.10543	19.3769	3.60057e-68	3.41953e-66	144.443
DIRAS2	1.15547	7.35778	17.5565	4.25519e-58	1.96564e-56	121.365
DACH2	1.15677	6.18865	13.3916	7.75375e-37	1.09691e-35	72.6991
ATP6V1G2	1.15755	8.73738	24.6978	4.19181e-99	5.17535e-96	215.345
UCHL1	1.15784	9.43703	17.7069	6.47388e-59	3.14006e-57	123.238
SYN2	1.15849	8.05329	21.5258	1.83733e-80	4.70807e-78	172.615
ELOVL4	1.15904	6.79757	20.9807	2.60341e-77	4.91069e-75	165.391
SYNPR	1.15967	8.63022	18.0723	6.49978e-61	3.58835e-59	127.816
RALYL	1.16009	7.51718	22.6024	9.71989e-87	4.12518e-84	187.001
CBLN4	1.16133	5.97402	14.9279	2.4869e-44	5.21214e-43	89.8418
PCDH8	1.16208	6.95287	13.9472	1.71135e-39	2.75051e-38	78.7735
NAP1L5	1.163	8.70581	21.7487	9.33584e-82	2.94861e-79	175.581
TAC1	1.16529	6.04167	12.0468	1.09408e-30	1.11385e-29	58.6463
SH3GL2	1.1696	9.16386	23.4751	7.19282e-92	4.2472e-89	198.762
GLRB	1.16993	5.71869	18.8185	4.83766e-65	3.73297e-63	137.274
SLC17A6	1.17472	6.68737	12.7611	6.66518e-34	7.90565e-33	65.9917
KIAA1107	1.17787	7.07004	22.4691	5.85928e-86	2.41136e-83	185.213
SYT13	1.1787	7.88996	23.5367	3.11687e-92	2.11651e-89	199.595
SCG2	1.18093	7.33726	15.1553	1.77158e-45	3.96374e-44	92.4676
SCN2B	1.18763	6.6444	23.2195	2.30701e-90	1.25326e-87	195.31
PCLO	1.18967	6.56408	21.1098	4.68815e-78	9.50296e-76	167.098
SCG5	1.19097	9.71324	21.96	5.49951e-83	1.86722e-80	178.399
OLFM3	1.19146	5.81554	19.6484	1.0583e-69	1.09716e-67	147.953
KRT222	1.19443	6.4447	22.9444	9.57195e-89	4.48265e-86	191.601
GABBR2	1.19984	9.18963	21.1167	4.27847e-78	8.80392e-76	167.189
SNAP91	1.19994	9.40886	21.6801	2.3377e-81	6.9018e-79	174.667
SYT4	1.20007	9.19365	21.2576	6.56568e-79	1.41537e-76	169.055
CHGB	1.29542	7.5998	20.2735	2.96605e-73	3.83638e-71	156.094
MAL2	1.35707	7.00958	24.1442	8.01202e-96	6.40066e-93	207.824
INA	1.35848	8.40505	26.0212	5.63495e-107	2.55094e-103	233.388
NEFM	1.36088	8.80313	20.4654	2.37282e-74	3.32219e-72	158.608
GABRG2	1.36188	8.17488	27.4487	1.72968e-115	2.34908e-111	252.9
SYT1	1.36964	8.78208	22.3824	1.88515e-85	7.53007e-83	184.05
STMN2	1.39242	9.79374	25.1027	1.65096e-101	3.73694e-98	220.857
PCSK1	1.41591	6.04221	19.2769	1.31469e-67	1.2064e-65	143.154
VSNL1	1.46855	9.97792	25.2293	2.91793e-102	7.92569e-99	222.583
GABRA1	1.55047	7.41379	27.2343	3.28917e-114	2.23351e-110	249.968

## Sheet: Feuil2
AMPH
BEX5
GABRG2
SERPINB6
MAL2
NAP1L2
PAK1
RASL12
RGS7
SH3GL2
METTL7A
SLITRK4
SNAP25
STMN2
ENTPD2
SYT1
CXCL1
SYT4
TAGLN3
VSNL1
DYNC1I1
GABRA1
MYT1L

## Sheet: Feuil3
GABRG2
SERPINB6
PAK1
SH3GL2
METTL7A
STMN2
ENTPD2
SYT1
CXCL1
TAGLN3
VSNL1
MYT1L
